# Supplementary material for: A GNAS Gene Mutation’s Independent Expression in the Growth of Colorectal Cancer: A Systematic Review and Meta-Analysis
Source: Cancers (Basel). 2022 Nov 8;14(22):5480. doi: 10.3390/cancers14225480 (PMC9688108; doi:10.3390/cancers14225480)
Supplement: Supplementary file 1 [file cancers-14-05480-s001.zip]

Archive with 4 entries (4 files):
- Supplementary Figures.pdf
- Table S1. GNAS Supplementary PRISMA File.pdf
- Table S2. JBI file.pdf
- Text S1. Search Strategic File (SSF).pdf
